# Supplementary material for: A high-quality Bougainvillea genome provides new insights into evolutionary history and pigment biosynthetic pathways in the Caryophyllales
Source: Hortic Res. 2023 Jun 13;10(8):uhad124. doi: 10.1093/hr/uhad124 (PMC10405137; doi:10.1093/hr/uhad124)
Supplement: Web_Material_uhad124 [file web_material_uhad124.zip]

Archive with 2 entries (2 files):
- Supplementary_tables.xlsx
- Supplymenttary_figures.pdf
