# Supplementary material for: A high-quality Bougainvillea genome provides new insights into evolutionary history and pigment biosynthetic pathways in the Caryophyllales
Source: Hortic Res. 2023 Jun 13;10(8):uhad124. doi: 10.1093/hr/uhad124 (PMC10405137; doi:10.1093/hr/uhad124)
Supplement: Web_Material_uhad124 [file web_material_uhad124.zip › Supplementary_tables.xlsx]

## Sheet: TableS1
Table S1. Gene funcation prediction by different databases.
Database	number
Nr	65037
GO	36201
KEGG	23847
Swissprot	46569
Interpro	52412
Pfam	47257
Total could be annotated	65318

## Sheet: TableS2
Table S2. The gene structure comparative results.
	Gene			Exon			Intron
Specises	Number	Length (bp)	Average (bp)	Number	Length (bp)	Average (bp)	Number	Length (bp)	Average (bp)
P. amilis	52037	159110285	3057.64	205356	49434960	240.728	155823	94181469	604.413
B. × buttiana ‘Mrs. Butt’	86572	466188983	5384.99	359852	79714260	221.52	273280	385991043	1412.44
D. caryophyllus	43925	142121507	3235.55	175571	49611007	282.569	131646	92247208	700.722
G. paniculata	40597	233348278	5747.92	278173	96180905	345.759	237576	136692221	575.362
A. cruentus	25477	110477801	4336.37	123856	28931466	233.59	98379	81349577	826.9
S. glauca	34042	169248510	4971.76	197182	50392655	255.564	163140	118529575	726.551
H. ammodendron	41647	166432236	3996.26	196942	44586055	226.392	155295	121535591	782.611
S. oleracea	25495	145738831	5716.37	139395	38655356	277.308	113900	106855675	938.153
B. vulgaris	33436	162765792	4867.98	35838	18317998	511.133	5204	18015592	3461.87

## Sheet: TableS3
Table S3. Repeat content in B. × buttiana ‘Mrs. Butt’.
Class		Count	Length (bp)	Percent
LTR	Copia	824950	447147620	0.0877
	Gypsy	1564133	1509560476	0.2962
	unknown	1880137	1085873960	0.2131
TIR	CACTA	484946	230816830	0.0453
	Mutator	680523	251093271	0.0493
	PIF_Harbinger	196114	89010972	0.0175
	Tc1_Mariner	175815	56551618	0.0111
	hAT	243233	93866621	0.0184
	polinton	55	9995	0
nonLTR	LINE_element	10365	3912968	0.0008
	unknown	3478	3231892	0.0006
nonTIR	helitron	251809	123061004	0.0241
repeat_region		548817	163255617	0.032
Total		6864375	4057392844	0.7961

## Sheet: TableS4
Table S4. The genome characteristic of different genomes.
Species	Genome size (bp)	Rpeat content (Mb)	Rpeat percent (%)
Amaranthus cruentus	370913848	214	57.7
Beta vulgaris	566550431	252	42.3
B. × buttiana ‘Mrs. Butt’	5098937527	3929	77.1
Haloxylon ammodendron	685347547	318.6	46.48
Dianthus caryophyllus	636302055	449	70.62
Gypsophila paniculata	740339341	571.71	77.23
Portulaca amilis	403885173	201	49.67
Suaeda glauca	622951007	442.12	70.97
Spinacia oleracea	996468803	624	69.87

## Sheet: TableS5
Table S5. The fit Ks value of different whole genome multiplication events.
Species	Ks peak 1	Ks time 1	Ks peak 2	Ks time 2	Ks peak 3 (γ)	Ks time 3	Fit of the Ks peak with Vitis vinifera	μ
Beta vulgaris	-	-	-	-	1.9357	162 mya	1.43245	5.969e-09
Spinacia oleracea	-	-	-	-	1.98972	166 mya	1.44065	6.003e-09
B. × buttiana ‘Mrs. Butt’	0.0798526	6.63 mya	0.714034	59 mya	1.92394	159 mya	1.44549	6.022e-09
Suaeda glauca	-	-	-	-	2.06714	165 mya	1.4994	6.247e-09
Haloxylon ammodendron	-	-	-	-	2.0086	157 mya	1.53544	6.398e-09
Amaranthus cruentus	-	-	0.527692	40.1 mya	2.08691	159 mya	1.57973	6.58e-09
Portulaca amilis	-	-	1.13318	78.2 mya	-	-	1.63175	6.799e-09
Gypsophila paniculate	-	-	0.792686	55 mya	-	-	1.72947	7.206e-09
Dianthus caryophyllus	-	-	1.02164	66.8 mya	-	-	1.83544	7.648e-09

## Sheet: TableS6
Table S6. The QuIBL analysis results at the tribe level of Caryophyllales based on LC2.
C1, C2: The time (in coalescent units) since two sister species became isolated from the third species for a triplet topology under the ILS-only and the ILS+introgression distribution model, respectively;
mixprop1, mixprop2: The inferred mixing proroptions for the the ILS-only and ILS+introgression distribution model, respectively;
lambda2Dist, lambda1Dist: The scaling factor to convert the input branch length unit into coalescent units for the ILS+introgression and the ILS-only distribution model, respectively;
BIC1Dist, BIC2Dist: The Bayesian Information Criterion scores for the ILS-only and ILS+introgression model, respectively;
Count: The total number of trees supporting a triplet topology;
BICdiff: difference in BIC value between the models. dBIC < -10 implies that the ILS+introgression model is a better fit for the data.
totalIntroProp: Proportion of trees arising via introgression;
Triplet	Outgroup	C1	C2	Mixprop1	Mixprop2	Lambda2Dist	Lambda1Dist	BIC2Dist	BIC1Dist	Count	BICdiff	TotalIntroProp	Pair	Type
A. cruentus_B. vulgaris_S. oleracea	B. vulgaris	0	0.424101	0.0947004	0.9053	0.0209466	0.0254357	-2375.37	-2302.19	432	-73.1747	0.225933	A. cruentus_S. oleracea	ILS and introgression
A. cruentus_B. vulgaris_S. oleracea	S. oleracea	0	0.444379	0.199956	0.800044	0.0228847	0.0274592	-2315.7	-2262	437	-53.7052	0.201975	A. cruentus_B. vulgaris	ILS and introgression
A. cruentus_B. vulgaris_H. ammodendron	B. vulgaris	0	0.449156	0.150764	0.849236	0.0210804	0.0255324	-2240.58	-2192.25	412	-48.3233	0.202129	A. cruentus_H. ammodendron	ILS and introgression
A. cruentus_B. vulgaris_H. ammodendron	H. ammodendron	0	0.453995	0.0997056	0.900294	0.0218759	0.0267421	-3378.37	-3286.18	628	-92.1883	0.326623	A. cruentus_B. vulgaris	ILS and introgression
A. cruentus_B. vulgaris_S. glauca	A. cruentus	0	0.439254	0.109377	0.890623	0.0270964	0.0328422	-3459.09	-3361.41	697	-97.6792	0.358616	B. vulgaris_S. glauca	ILS and introgression
A. cruentus_B. vulgaris_S. glauca	B. vulgaris	0	0.474744	0.17238	0.82762	0.0207318	0.0252725	-2317.63	-2270.28	425	-47.3501	0.2032	A. cruentus_S. glauca	ILS and introgression
A. cruentus_B. vulgaris_S. glauca	S. glauca	0	0.475132	0.129139	0.870861	0.0220905	0.0271132	-3256.05	-3169.81	609	-86.2416	0.306386	A. cruentus_B. vulgaris	ILS and introgression
A. cruentus_B. vulgaris_D. caryophyllus	A. cruentus	0	2.59184	0.76415	0.23585	0.0271096	0.0428984	-450.038	-468.062	110	18.0239	0.0149876	B. vulgaris_D. caryophyllus	ILS
A. cruentus_B. vulgaris_D. caryophyllus	B. vulgaris	0	1.77968	0.776764	0.223236	0.0272268	0.0372922	-408.118	-421.216	93	13.0975	0.0119936	A. cruentus_D. caryophyllus	ILS
A. cruentus_B. vulgaris_D. caryophyllus	D. caryophyllus	0	1.17663	0.0573479	0.942652	0.0488762	0.0805879	-5164.18	-4632.92	1528	-531.259	0.832104	A. cruentus_B. vulgaris	ILS and introgression
A. cruentus_B. vulgaris_G. paniculata	A. cruentus	0	2.60738	0.77597	0.22403	0.0274502	0.0429994	-445.191	-463.261	109	18.0692	0.014107	B. vulgaris_G. paniculata	ILS
A. cruentus_B. vulgaris_G. paniculata	B. vulgaris	0	1.27527	0.770411	0.229589	0.0293257	0.0366414	-409.464	-419.888	92	10.4246	0.0122023	A. cruentus_G. paniculata	ILS
A. cruentus_B. vulgaris_G. paniculata	G. paniculata	0	1.11363	0.0544858	0.945514	0.0503608	0.0812283	-5134.64	-4614.77	1530	-519.87	0.835723	A. cruentus_B. vulgaris	ILS and introgression
A. cruentus_B. vulgaris_Bougainvillea	A. cruentus	0	2.98846	0.67455	0.32545	0.0214308	0.0389276	-298.911	-310.199	70	11.2875	0.0131609	B. vulgaris_Bougainvillea	ILS
A. cruentus_B. vulgaris_Bougainvillea	B. vulgaris	0	3.27475	0.841259	0.158741	0.0311462	0.0485374	-230.027	-242.99	61	12.9633	0.005594	A. cruentus_Bougainvillea	ILS
A. cruentus_B. vulgaris_Bougainvillea	Bougainvillea	0	1.25832	0.0510246	0.948975	0.0590015	0.100684	-4741.37	-4139.08	1600	-602.285	0.877158	A. cruentus_B. vulgaris	ILS and introgression
A. cruentus_B. vulgaris_P. amilis	A. cruentus	0	2.01795	0.674743	0.325257	0.0311499	0.0486449	-263.018	-274.969	69	11.9512	0.0129652	B. vulgaris_P. amilis	ILS
A. cruentus_B. vulgaris_P. amilis	P. amilis	0	1.24666	0.0707293	0.929271	0.0622149	0.104712	-4529.36	-3993.47	1592	-535.89	0.85465	A. cruentus_B. vulgaris	ILS and introgression
A. cruentus_S. oleracea_H. ammodendron	S. oleracea	0	0.48995	0.143376	0.856624	0.0214567	0.0264883	-2045.54	-1998.92	381	-46.625	0.188546	A. cruentus_H. ammodendron	ILS and introgression
A. cruentus_S. oleracea_H. ammodendron	H. ammodendron	0	0.614761	0.229029	0.770971	0.0214638	0.0272257	-3000.14	-2930.52	564	-69.6217	0.2512	A. cruentus_S. oleracea	ILS and introgression
A. cruentus_S. oleracea_S. glauca	A. cruentus	0	1.64646	0.580001	0.419999	0.0210452	0.0316144	-3879.74	-3895.41	795	15.6702	0.192894	S. oleracea_S. glauca	ILS
A. cruentus_S. oleracea_S. glauca	S. oleracea	0	0.440563	0.15755	0.84245	0.0231942	0.0279527	-2033.95	-1993.98	388	-39.9774	0.188833	A. cruentus_S. glauca	ILS and introgression
H. ammodendron_A. cruentus_sp	S. glauca	0	0.530883	0.197618	0.802382	0.0230297	0.0284769	-2861.06	-2797.99	548	-63.0707	0.254018	A. cruentus_S. oleracea	ILS and introgression
A. cruentus_S. oleracea_D. caryophyllus	S. oleracea	0	1.54906	0.76444	0.23556	0.0301914	0.0401333	-369.362	-381.04	87	11.6782	0.0118392	A. cruentus_D. caryophyllus	ILS
A. cruentus_S. oleracea_D. caryophyllus	D. caryophyllus	0	1.26471	0.0756161	0.924384	0.0471477	0.0796286	-5197.78	-4687.88	1534	-509.903	0.819182	A. cruentus_S. oleracea	ILS and introgression
A. cruentus_S. oleracea_G. paniculata	S. oleracea	0	1.48849	0.808765	0.191235	0.0316031	0.0402763	-356.023	-367.184	84	11.1612	0.00928003	A. cruentus_G. paniculata	ILS
A. cruentus_S. oleracea_G. paniculata	G. paniculata	0	1.20273	0.0740528	0.925947	0.0485612	0.0803127	-5165.53	-4664.67	1535	-500.855	0.821103	A. cruentus_S. oleracea	ILS and introgression
A. cruentus_S. oleracea_Bougainvillea	A. cruentus	0	0.572672	0.0331101	0.96689	0.0307658	0.0402286	-337.733	-327.659	75	-10.0735	0.041893	S. oleracea_Bougainvillea	ILS and introgression
A. cruentus_S. oleracea_Bougainvillea	Bougainvillea	0	1.37962	0.0798238	0.920176	0.0569417	0.10051	-4713.78	-4136.83	1597	-576.956	0.848944	A. cruentus_S. oleracea	ILS and introgression
A. cruentus_S. oleracea_P. amilis	A. cruentus	0	2.17816	0.78132	0.21868	0.0306872	0.0451325	-304.767	-318.772	77	14.0049	0.00972754	S. oleracea_P. amilis	ILS
A. cruentus_S. oleracea_P. amilis	P. amilis	0	1.31226	0.0847443	0.915256	0.0610258	0.10466	-4516.39	-3987.49	1589	-528.906	0.840174	A. cruentus_S. oleracea	ILS and introgression
A. cruentus_H. ammodendron_S. glauca	H. ammodendron	0	13.9442	0.986127	0.0138733	0.0357173	0.0425896	-637.508	-620.305	145	-17.2027	0.00116212	A. cruentus_S. glauca	ILS and introgression
A. cruentus_H. ammodendron_D. caryophyllus	H. ammodendron	0	1.18074	0.868726	0.131274	0.0341394	0.0388878	-425.569	-435.842	98	10.2725	0.00743204	A. cruentus_D. caryophyllus	ILS
A. cruentus_H. ammodendron_D. caryophyllus	D. caryophyllus	0	0.987942	0.0175496	0.98245	0.0497191	0.0775174	-5265.37	-4701.81	1512	-563.562	0.858154	A. cruentus_H. ammodendron	ILS and introgression
A. cruentus_H. ammodendron_G. paniculata	A. cruentus	0	0.318859	0.132053	0.867947	0.0392089	0.0451666	-521.664	-511.148	123	-10.5163	0.0616739	H. ammodendron_G. paniculata	ILS and introgression
A. cruentus_H. ammodendron_G. paniculata	G. paniculata	0	0.963026	0.0169656	0.983034	0.050714	0.0782624	-5223.81	-4672.89	1512	-550.919	0.858664	A. cruentus_H. ammodendron	ILS and introgression
A. cruentus_H. ammodendron_Bougainvilleagainvillea x buttiana 'mrs butt'	Bougainvillea	0	1.22	0.0370394	0.962961	0.0581153	0.0981424	-4802.71	-4186.55	1587	-616.157	0.882853	A. cruentus_H. ammodendron	ILS and introgression
A. cruentus_H. ammodendron_P. amilis	A. cruentus	0	1.79033	0.61948	0.38052	0.0311349	0.048157	-290.199	-300.676	75	10.4769	0.016487	H. ammodendron_P. amilis	ILS
A. cruentus_H. ammodendron_P. amilis	P. amilis	0	1.15327	0.047788	0.952212	0.0622359	0.102142	-4596.98	-4039.25	1579	-557.723	0.868598	A. cruentus_H. ammodendron	ILS and introgression
A. cruentus_S. glauca_D. caryophyllus	A. cruentus	0	2.01488	0.745978	0.254022	0.0327279	0.0477434	-461.211	-477.121	118	15.9105	0.0173163	S. glauca_D. caryophyllus	ILS
A. cruentus_S. glauca_D. caryophyllus	S. glauca	0	3.92886	0.8953	0.1047	0.0307219	0.0443976	-372.642	-384.559	92	11.9172	0.00556464	A. cruentus_D. caryophyllus	ILS
A. cruentus_S. glauca_D. caryophyllus	D. caryophyllus	0	0.960633	0.0118746	0.988125	0.0501937	0.0775697	-5305.12	-4727.78	1521	-577.336	0.868249	A. cruentus_S. glauca	ILS and introgression
A. cruentus_S. glauca_G. paniculata	A. cruentus	0	2.32317	0.783881	0.216119	0.0323036	0.0475866	-468.422	-486.061	120	17.6393	0.0149822	S. glauca_G. paniculata	ILS
A. cruentus_S. glauca_G. paniculata	S. glauca	0	3.98271	0.891407	0.108593	0.0303065	0.0442252	-369.505	-381.049	91	11.5435	0.00570882	A. cruentus_G. paniculata	ILS
A. cruentus_S. glauca_G. paniculata	G. paniculata	0	0.926123	0.0117923	0.988208	0.0514276	0.0783958	-5256.16	-4692.47	1520	-563.69	0.86775	A. cruentus_S. glauca	ILS and introgression
A. cruentus_S. glauca_Bougainvillea	Bougainvillea	0	1.16721	0.0212401	0.97876	0.0589922	0.0985021	-4822.92	-4169.67	1585	-653.252	0.896207	A. cruentus_S. glauca	ILS and introgression
A. cruentus_S. glauca_P. amilis	P. amilis	0	1.14982	0.0515471	0.948453	0.0623168	0.102097	-4613.63	-4058.61	1586	-555.022	0.869004	A. cruentus_S. glauca	ILS and introgression
A. cruentus_D. caryophyllus_Bougainvillea	A. cruentus	0	0.472276	0.103686	0.896314	0.0361975	0.0446915	-1384.16	-1339.12	319	-45.0433	0.165179	D. caryophyllus_Bougainvillea	ILS and introgression
A. cruentus_D. caryophyllus_Bougainvillea	D. caryophyllus	0	1.06947	0.250391	0.749609	0.0315132	0.0465804	-1398.75	-1362.27	331	-36.4796	0.143339	A. cruentus_Bougainvillea	ILS and introgression
A. cruentus_D. caryophyllus_Bougainvillea	Bougainvillea	0	0.674875	0.00785542	0.992145	0.0362799	0.0498443	-4648.69	-4314.53	1081	-334.16	0.619589	A. cruentus_D. caryophyllus	ILS and introgression
A. cruentus_D. caryophyllus_P. amilis	P. amilis	0	0.615195	0.0400138	0.959986	0.0428581	0.0569003	-4139.74	-3882.74	1042	-257.001	0.577877	A. cruentus_D. caryophyllus	ILS and introgression
A. cruentus_G. paniculata_Bougainvillea	A. cruentus	0	0.467993	0.094763	0.905237	0.0365288	0.044973	-1386.04	-1339.31	320	-46.7224	0.167346	G. paniculata_Bougainvillea	ILS and introgression
A. cruentus_G. paniculata_Bougainvillea	G. paniculata	0	0.909511	0.316779	0.683221	0.0366557	0.0501638	-1334.04	-1313.21	331	-20.8363	0.130645	A. cruentus_Bougainvillea	ILS and introgression
A. cruentus_G. paniculata_Bougainvillea	Bougainvillea	0	0.659937	0.00787303	0.992127	0.0364747	0.0498422	-4643.5	-4310.62	1080	-332.873	0.619005	A. cruentus_G. paniculata	ILS and introgression
A. cruentus_G. paniculata_P. amilis	A. cruentus	0	0.574315	0.202518	0.797482	0.03941	0.0496523	-1515.79	-1472.09	369	-43.7017	0.170001	G. paniculata_P. amilis	ILS and introgression
A. cruentus_G. paniculata_P. amilis	P. amilis	0	0.619308	0.0430201	0.95698	0.0428556	0.0569533	-4132.14	-3877.07	1041	-255.069	0.575515	A. cruentus_G. paniculata	ILS and introgression
A. cruentus_Bougainvillea_P. amilis	Bougainvillea	0	0.590457	0.0446617	0.955338	0.0313435	0.0412274	-2212.29	-2099.31	481	-112.987	0.265464	A. cruentus_P. amilis	ILS and introgression
A. cruentus_Bougainvillea_P. amilis	P. amilis	0	0.555656	0.0518432	0.948157	0.0383365	0.0495148	-2166.02	-2059.4	515	-106.612	0.282092	A. cruentus_Bougainvillea	ILS and introgression
B. vulgaris_S. oleracea_H. ammodendron	B. vulgaris	0	0.424017	0.0234629	0.976537	0.0214817	0.0263606	-3074.77	-2956.4	562	-118.369	0.31705	S. oleracea_H. ammodendron	ILS and introgression
B. vulgaris_S. oleracea_H. ammodendron	S. oleracea	0	0.513022	0.0803129	0.919687	0.0194828	0.0245002	-2218.12	-2155.85	399	-62.2637	0.21199	B. vulgaris_H. ammodendron	ILS and introgression
B. vulgaris_S. oleracea_H. ammodendron	H. ammodendron	0	0.536223	0.035308	0.964692	0.0209211	0.026897	-4195.38	-4021.59	770	-173.788	0.429124	B. vulgaris_S. oleracea	ILS and introgression
B. vulgaris_S. oleracea_S. glauca	B. vulgaris	0	0.52108	0.0322609	0.967739	0.0190336	0.024344	-3262.62	-3132.72	578	-129.899	0.323139	S. oleracea_S. glauca	ILS and introgression
B. vulgaris_S. oleracea_S. glauca	S. oleracea	0	0.315926	0.158759	0.841241	0.0261892	0.029908	-2028.98	-1996.69	399	-32.2821	0.193908	B. vulgaris_S. glauca	ILS and introgression
B. vulgaris_S. oleracea_G. paniculata	G. paniculata	0	1.24903	0.0540372	0.945963	0.0506141	0.086288	-5206.89	-4606.73	1591	-600.153	0.869455	B. vulgaris_S. oleracea	ILS and introgression
B. vulgaris_S. oleracea_Bougainvillea	Bougainvillea	0	1.55071	0.0737825	0.926218	0.0569568	0.106933	-4721.95	-4052.61	1643	-669.338	0.879131	B. vulgaris_S. oleracea	ILS and introgression
B. vulgaris_S. oleracea_P. amilis	P. amilis	0	1.5024	0.0903077	0.909692	0.0604045	0.110483	-4530.33	-3933.28	1638	-597.046	0.860818	B. vulgaris_S. oleracea	ILS and introgression
B. vulgaris_H. ammodendron_S. glauca	B. vulgaris	0	1.0321	0.0321757	0.967824	0.0284389	0.0449626	-6402.51	-5899.16	1405	-503.357	0.785553	H. ammodendron_S. glauca	ILS and introgression
B. vulgaris_H. ammodendron_D. caryophyllus	D. caryophyllus	0	1.20889	0.0457426	0.954257	0.0480003	0.0807549	-5313.16	-4717.56	1558	-595.601	0.858887	B. vulgaris_H. ammodendron	ILS and introgression
B. vulgaris_H. ammodendron_G. paniculata	G. paniculata	0	1.1351	0.0423213	0.957679	0.0497133	0.0814829	-5268.19	-4689.59	1558	-578.606	0.861966	B. vulgaris_H. ammodendron	ILS and introgression
B. vulgaris_H. ammodendron_Bougainvillea	B. vulgaris	0	2.6317	0.86073	0.13927	0.0312908	0.0452395	-173.513	-184.814	45	11.3006	0.00362054	H. ammodendron_Bougainvillea	ILS
B. vulgaris_H. ammodendron_Bougainvillea	Bougainvillea	0	1.27252	0.0336803	0.96632	0.0588766	0.101761	-4847.02	-4174.41	1627	-672.614	0.908262	B. vulgaris_H. ammodendron	ILS and introgression
B. vulgaris_H. ammodendron_P. amilis	P. amilis	0	1.34478	0.0829378	0.917062	0.0604074	0.105047	-4621.86	-4063.49	1624	-558.37	0.860375	B. vulgaris_H. ammodendron	ILS and introgression
B. vulgaris_S. glauca_D. caryophyllus	B. vulgaris	0	3.02499	0.770951	0.229049	0.0257684	0.0417797	-351.424	-365.366	85	13.9419	0.0112473	S. glauca_D. caryophyllus	ILS
B. vulgaris_S. glauca_D. caryophyllus	S. glauca	0	3.22027	0.83038	0.16962	0.0268429	0.0417023	-321.34	-335.286	78	13.9469	0.00764318	B. vulgaris_D. caryophyllus	ILS
B. vulgaris_S. glauca_D. caryophyllus	D. caryophyllus	0	1.23238	0.0592369	0.940763	0.0484942	0.0816654	-5271.82	-4712.71	1568	-559.103	0.852176	B. vulgaris_S. glauca	ILS and introgression
B. vulgaris_S. glauca_G. paniculata	B. vulgaris	0	3.06135	0.745505	0.254495	0.0254149	0.0426694	-344.076	-357.487	84	13.411	0.0123499	S. glauca_G. paniculata	ILS
B. vulgaris_S. glauca_G. paniculata	G. paniculata	0	1.14787	0.0572116	0.942788	0.0502957	0.0822839	-5240.66	-4695.04	1570	-545.615	0.8551	B. vulgaris_S. glauca	ILS and introgression
B. vulgaris_S. glauca_Bougainvillea	S. glauca	0	2.82232	0.820025	0.179975	0.0323049	0.0491707	-209.081	-221.37	56	12.2892	0.00582242	B. vulgaris_Bougainvillea	ILS
B. vulgaris_S. glauca_Bougainvillea	Bougainvillea	0	1.2626	0.0417641	0.958236	0.059744	0.102825	-4793.29	-4145.66	1629	-647.626	0.901771	B. vulgaris_S. glauca	ILS and introgression
B. vulgaris_S. glauca_P. amilis	P. amilis	0	1.23163	0.07197	0.92803	0.0633106	0.106271	-4587.23	-4030.82	1626	-556.407	0.871737	B. vulgaris_S. glauca	ILS and introgression
B. vulgaris_D. caryophyllus_G. paniculata	B. vulgaris	0	1.26287	0.000134483	0.999866	0.108085	0.190669	-3204.5	-2246.81	1715	-957.696	0.990624	B. vulgaris_D. caryophyllus	ILS and introgression
B. vulgaris_D. caryophyllus_Bougainvillea	B. vulgaris	0	0.522495	0.0872159	0.912784	0.0340444	0.0430561	-1428.52	-1375.77	322	-52.7483	0.169796	D. caryophyllus_Bougainvillea	ILS and introgression
B. vulgaris_D. caryophyllus_Bougainvillea	D. caryophyllus	0	0.863903	0.129824	0.870176	0.0315755	0.0452285	-1424.82	-1365.01	327	-59.8054	0.164383	B. vulgaris_Bougainvillea	ILS and introgression
B. vulgaris_D. caryophyllus_Bougainvillea	Bougainvillea	0	0.694189	0.00963755	0.990362	0.0365611	0.0505913	-4619.55	-4286.34	1082	-333.213	0.619048	B. vulgaris_D. caryophyllus	ILS and introgression
B. vulgaris_D. caryophyllus_P. amilis	B. vulgaris	0	0.69064	0.177239	0.822761	0.036174	0.0478136	-1542.75	-1495.86	368	-46.8885	0.174914	D. caryophyllus_P. amilis	ILS and introgression
B. vulgaris_D. caryophyllus_P. amilis	P. amilis	0	0.951039	0.267623	0.732377	0.0402534	0.0572014	-4072.65	-3894.07	1048	-178.579	0.443403	B. vulgaris_D. caryophyllus	ILS and introgression
B. vulgaris_G. paniculata_Bougainvillea	B. vulgaris	0	0.518616	0.0819663	0.918034	0.0341617	0.0431732	-1431.26	-1378.3	323	-52.9584	0.171303	G. paniculata_Bougainvillea	ILS and introgression
B. vulgaris_G. paniculata_Bougainvillea	G. paniculata	0	0.712018	0.145759	0.854241	0.0361381	0.0485425	-1369.31	-1322.81	328	-46.4927	0.161866	B. vulgaris_Bougainvillea	ILS and introgression
B. vulgaris_G. paniculata_Bougainvillea	Bougainvillea	0	0.685345	0.00895656	0.991043	0.0367098	0.0506473	-4609.49	-4276.01	1080	-333.473	0.618329	B. vulgaris_G. paniculata	ILS and introgression
B. vulgaris_G. paniculata_P. amilis	B. vulgaris	0	0.629428	0.169207	0.830793	0.0372234	0.0481805	-1533.15	-1486.17	367	-46.9799	0.176141	G. paniculata_P. amilis	ILS and introgression
B. vulgaris_G. paniculata_P. amilis	P. amilis	0	0.884365	0.168429	0.831571	0.0401887	0.0572184	-4099.55	-3893.45	1048	-206.099	0.503458	B. vulgaris_G. paniculata	ILS and introgression
B. vulgaris_Bougainvillea_P. amilis	B. vulgaris	0	0.523642	0.075028	0.924972	0.041142	0.0520901	-3010.92	-2878.65	738	-132.266	0.394355	Bougainvillea_P. amilis	ILS and introgression
B. vulgaris_Bougainvillea_P. amilis	Bougainvillea	0	0.567308	0.0356536	0.964346	0.0323831	0.042293	-2170.41	-2057.46	477	-112.949	0.265738	B. vulgaris_P. amilis	ILS and introgression
B. vulgaris_Bougainvillea_P. amilis	P. amilis	0	0.665335	0.109513	0.890487	0.0366366	0.0487374	-2173.12	-2079.74	516	-93.3758	0.265448	B. vulgaris_Bougainvillea	ILS and introgression
S. oleracea_H. ammodendron_S. glauca	S. oleracea	0	1.03479	0.0107569	0.989243	0.027456	0.0438395	-6314.58	-5761.81	1356	-552.774	0.774936	H. ammodendron_S. glauca	ILS and introgression
S. oleracea_H. ammodendron_D. caryophyllus	D. caryophyllus	0	1.28121	0.0619324	0.938068	0.0482245	0.0823577	-5284.02	-4722.15	1580	-561.87	0.856237	S. oleracea_H. ammodendron	ILS and introgression
S. oleracea_H. ammodendron_G. paniculata	G. paniculata	0	1.24502	0.0645603	0.93544	0.0493668	0.0830609	-5234.05	-4695.29	1580	-538.761	0.853839	S. oleracea_H. ammodendron	ILS and introgression
S. oleracea_H. ammodendron_Bougainvillea	Bougainvillea	0	1.49981	0.0727233	0.927277	0.056786	0.104368	-4734.56	-4102.17	1631	-632.394	0.873708	S. oleracea_H. ammodendron	ILS and introgression
S. oleracea_H. ammodendron_P. amilis	H. ammodendron	0	3.58033	0.938863	0.0611372	0.0332871	0.0436194	-224.249	-234.787	56	10.5384	0.00197787	S. oleracea_P. amilis	ILS
S. oleracea_H. ammodendron_P. amilis	P. amilis	0	1.4223	0.0966595	0.903341	0.0607948	0.107793	-4537.5	-3987.04	1627	-550.465	0.849067	S. oleracea_H. ammodendron	ILS and introgression
S. oleracea_S. glauca_D. caryophyllus	S. oleracea	0	2.10243	0.764736	0.235264	0.0306187	0.0448475	-314.629	-328.14	79	13.5105	0.010737	S. glauca_D. caryophyllus	ILS
S. oleracea_S. glauca_D. caryophyllus	D. caryophyllus	0	1.2943	0.0611924	0.938808	0.0478598	0.0822366	-5313.82	-4735.79	1583	-578.032	0.85854	S. oleracea_S. glauca	ILS and introgression
S. oleracea_S. glauca_G. paniculata	S. oleracea	0	2.18167	0.772579	0.227421	0.0306802	0.0451295	-313.356	-327.149	79	13.7935	0.0103791	S. glauca_G. paniculata	ILS
S. oleracea_S. glauca_G. paniculata	G. paniculata	0	1.2552	0.0636299	0.93637	0.0490237	0.0829464	-5265.4	-4708.58	1583	-556.824	0.856311	S. oleracea_S. glauca	ILS and introgression
S. oleracea_S. glauca_Bougainvillea	S. glauca	0	1.73955	0.794875	0.205125	0.0401157	0.0546387	-198.901	-209.56	56	10.6594	0.00663606	S. oleracea_Bougainvillea	ILS
S. oleracea_S. glauca_Bougainvillea	Bougainvillea	0	1.42642	0.0568611	0.943139	0.0579065	0.104732	-4737.32	-4073.22	1624	-664.096	0.88484	S. oleracea_S. glauca	ILS and introgression
S. oleracea_S. glauca_P. amilis	P. amilis	0	1.46217	0.0952115	0.904789	0.0602649	0.10821	-4524.17	-3962.24	1622	-561.923	0.847815	S. oleracea_S. glauca	ILS and introgression
S. oleracea_D. caryophyllus_G. paniculata	S. oleracea	0	1.26476	0.000109747	0.99989	0.107867	0.190579	-3213.06	-2248.43	1715	-964.632	0.990648	D. caryophyllus_G. paniculata	ILS and introgression
S. oleracea_D. caryophyllus_Bougainvillea	S. oleracea	0	0.502058	0.109478	0.890522	0.0348665	0.0436239	-1396.87	-1350.29	318	-46.5884	0.163597	D. caryophyllus_Bougainvillea	ILS and introgression
S. oleracea_D. caryophyllus_Bougainvillea	D. caryophyllus	0	1.15261	0.225346	0.774654	0.0292821	0.0449649	-1408.94	-1364.63	326	-44.3055	0.145891	S. oleracea_Bougainvillea	ILS and introgression
S. oleracea_D. caryophyllus_Bougainvillea	Bougainvillea	0	0.667886	0.00978096	0.990219	0.03686	0.0505017	-4643.59	-4310.03	1087	-333.567	0.621819	S. oleracea_D. caryophyllus	ILS and introgression
S. oleracea_D. caryophyllus_P. amilis	P. amilis	0	0.606547	0.0441731	0.955827	0.0431317	0.0569936	-4182.78	-3927.8	1055	-254.974	0.582552	S. oleracea_D. caryophyllus	ILS and introgression
S. oleracea_G. paniculata_Bougainvillea	S. oleracea	0	0.499851	0.0985724	0.901428	0.0350205	0.0437407	-1399.7	-1352.84	319	-46.8587	0.166121	G. paniculata_Bougainvillea	ILS and introgression
S. oleracea_G. paniculata_Bougainvillea	G. paniculata	0	0.993718	0.284056	0.715944	0.0339155	0.0482898	-1349.72	-1322.18	327	-27.5393	0.135248	S. oleracea_Bougainvillea	ILS and introgression
S. oleracea_G. paniculata_Bougainvillea	Bougainvillea	0	0.661313	0.0101886	0.989811	0.037111	0.0506899	-4622.46	-4294.01	1085	-328.444	0.620419	S. oleracea_G. paniculata	ILS and introgression
S. oleracea_G. paniculata_P. amilis	P. amilis	0	0.611696	0.04635	0.95365	0.0432249	0.0572159	-4170	-3915.87	1054	-254.135	0.580674	S. oleracea_G. paniculata	ILS and introgression
S. oleracea_Bougainvillea_P. amilis	S. oleracea	0	0.480246	0.0802477	0.919752	0.0423169	0.0525411	-2984.4	-2858.15	736	-126.258	0.391067	Bougainvillea_P. amilis	ILS and introgression
S. oleracea_Bougainvillea_P. amilis	Bougainvillea	0	0.581575	0.0280505	0.971949	0.0315832	0.0415535	-2201.72	-2083.01	479	-118.709	0.268957	S. oleracea_P. amilis	ILS and introgression
S. oleracea_Bougainvillea_P. amilis	P. amilis	0	0.55134	0.0524489	0.947551	0.0379618	0.0489084	-2183.51	-2076.13	516	-107.38	0.282459	S. oleracea_Bougainvillea	ILS and introgression
H. ammodendron_D. caryophyllus_Bougainvillea	H. ammodendron	0	0.482608	0.0936017	0.906398	0.0362717	0.0450448	-1377.23	-1329.9	318	-47.3329	0.166513	D. caryophyllus_Bougainvillea	ILS and introgression
H. ammodendron_D. caryophyllus_Bougainvillea	D. caryophyllus	0	1.19594	0.202238	0.797762	0.0282214	0.0443422	-1394.16	-1344.13	319	-50.0377	0.147017	H. ammodendron_Bougainvillea	ILS and introgression
H. ammodendron_D. caryophyllus_Bougainvillea	Bougainvillea	0	0.655185	0.0172362	0.982764	0.0374706	0.050898	-4633.78	-4320.72	1094	-313.06	0.621111	H. ammodendron_D. caryophyllus	ILS and introgression
H. ammodendron_D. caryophyllus_P. amilis	H. ammodendron	0	0.610354	0.19231	0.80769	0.038089	0.0486827	-1517.59	-1474.52	366	-43.0755	0.170777	D. caryophyllus_P. amilis	ILS and introgression
H. ammodendron_D. caryophyllus_P. amilis	D. caryophyllus	0	0.722226	0.181902	0.818098	0.0352024	0.0470838	-1314.03	-1272.98	311	-41.0429	0.146984	H. ammodendron_P. amilis	ILS and introgression
H. ammodendron_D. caryophyllus_P. amilis	P. amilis	0	0.65915	0.100926	0.899074	0.043158	0.0575446	-4137.26	-3903.79	1054	-233.47	0.547443	H. ammodendron_D. caryophyllus	ILS and introgression
H. ammodendron_G. paniculata_Bougainvillea	H. ammodendron	0	0.481866	0.0888225	0.911177	0.0363275	0.0451572	-1379.99	-1332.51	319	-47.4848	0.167918	G. paniculata_Bougainvillea	ILS and introgression
H. ammodendron_G. paniculata_Bougainvillea	G. paniculata	0	1.01351	0.255177	0.744823	0.0329889	0.0477418	-1333.33	-1301.08	320	-32.2547	0.137691	H. ammodendron_Bougainvillea	ILS and introgression
H. ammodendron_G. paniculata_Bougainvillea	Bougainvillea	0	0.650616	0.0170865	0.982914	0.0376326	0.051007	-4617.43	-4308.13	1092	-309.297	0.62007	H. ammodendron_G. paniculata	ILS and introgression
H. ammodendron_G. paniculata_P. amilis	H. ammodendron	0	0.57274	0.175224	0.824776	0.0388865	0.04918	-1505.23	-1463.06	365	-42.1714	0.173913	G. paniculata_P. amilis	ILS and introgression
H. ammodendron_G. paniculata_P. amilis	G. paniculata	0	0.584181	0.202836	0.797164	0.0402393	0.0507338	-1265.65	-1234.46	313	-31.1913	0.144143	H. ammodendron_P. amilis	ILS and introgression
H. ammodendron_G. paniculata_P. amilis	P. amilis	0	0.677938	0.12004	0.87996	0.0431515	0.0577148	-4119.32	-3893.86	1053	-225.456	0.535296	H. ammodendron_G. paniculata	ILS and introgression
H. ammodendron_Bougainvillea_P. amilis	Bougainvillea	0	0.560053	0.0341622	0.965838	0.0327969	0.0426816	-2177.07	-2065.96	481	-111.11	0.268381	H. ammodendron_P. amilis	ILS and introgression
H. ammodendron_Bougainvillea_P. amilis	P. amilis	0	0.552006	0.0692169	0.930783	0.0382548	0.049119	-2143.72	-2043.52	509	-100.2	0.273696	H. ammodendron_Bougainvillea	ILS and introgression
S. glauca_D. caryophyllus_Bougainvillea	S. glauca	0	0.46979	0.151175	0.848825	0.0372614	0.0454967	-1374.34	-1336.08	321	-38.2566	0.157408	D. caryophyllus_Bougainvillea	ILS and introgression
S. glauca_D. caryophyllus_Bougainvillea	D. caryophyllus	0	1.07819	0.190078	0.809922	0.030077	0.045606	-1394.6	-1342.89	323	-51.7128	0.151129	S. glauca_Bougainvillea	ILS and introgression
S. glauca_D. caryophyllus_Bougainvillea	Bougainvillea	0	0.632909	0.0148078	0.985192	0.0381347	0.0513143	-4587.85	-4275.32	1087	-312.529	0.618662	S. glauca_D. caryophyllus	ILS and introgression
S. glauca_D. caryophyllus_P. amilis	S. glauca	0	0.633008	0.260221	0.739779	0.0394674	0.0500033	-1475.53	-1446.95	364	-28.5816	0.155563	D. caryophyllus_P. amilis	ILS and introgression
S. glauca_D. caryophyllus_P. amilis	D. caryophyllus	0	1.25399	0.408537	0.591463	0.0313647	0.0461318	-1317.15	-1306.44	316	-10.7094	0.107974	S. glauca_P. amilis	ILS and introgression
S. glauca_D. caryophyllus_P. amilis	P. amilis	0	1.31674	0.372272	0.627728	0.0382168	0.0578985	-3956.98	-3879.77	1051	-77.2016	0.381134	S. glauca_D. caryophyllus	ILS and introgression
S. glauca_G. paniculata_Bougainvillea	S. glauca	0	0.467742	0.125381	0.874619	0.0373161	0.045728	-1377.45	-1336.99	322	-40.4527	0.162696	G. paniculata_Bougainvillea	ILS and introgression
S. glauca_G. paniculata_Bougainvillea	G. paniculata	0	0.712852	0.147724	0.852276	0.0364087	0.0490803	-1348.15	-1299.48	324	-48.6663	0.159525	S. glauca_Bougainvillea	ILS and introgression
S. glauca_G. paniculata_Bougainvillea	Bougainvillea	0	0.62472	0.0149673	0.985033	0.0383623	0.0514733	-4569	-4260.73	1085	-308.263	0.617424	S. glauca_G. paniculata	ILS and introgression
S. glauca_G. paniculata_P. amilis	S. glauca	0	0.545972	0.21824	0.78176	0.0407931	0.0505641	-1472.59	-1438.83	364	-33.7608	0.164391	G. paniculata_P. amilis	ILS and introgression
S. glauca_G. paniculata_P. amilis	G. paniculata	0	0.643128	0.371474	0.628526	0.0403559	0.0501122	-1282.23	-1258.11	317	-24.1156	0.115103	S. glauca_P. amilis	ILS and introgression
S. glauca_G. paniculata_P. amilis	P. amilis	0	1.18874	0.366078	0.633922	0.0395009	0.0581504	-3967.94	-3866.96	1050	-100.974	0.384528	S. glauca_G. paniculata	ILS and introgression
S. glauca_Bougainvillea_P. amilis	Bougainvillea	0	0.577059	0.0496043	0.950396	0.0321695	0.0420589	-2171.84	-2062.76	477	-109.086	0.261894	S. glauca_P. amilis	ILS and introgression
S. glauca_Bougainvillea_P. amilis	P. amilis	0	0.549702	0.0589016	0.941098	0.0384152	0.0493904	-2153.24	-2049.95	512	-103.289	0.278361	S. glauca_Bougainvillea	ILS and introgression
D. caryophyllus_Bougainvillea_P. amilis	Bougainvillea	0	0.71784	0.0773467	0.922653	0.032939	0.0451697	-2227.32	-2120.46	507	-106.856	0.27024	D. caryophyllus_P. amilis	ILS and introgression
G. paniculata_Bougainvillea_P. amilis	Bougainvillea	0	0.709847	0.0924891	0.907511	0.0333099	0.0453795	-2211.64	-2111.58	506	-100.059	0.26528	G. paniculata_P. amilis	ILS and introgression

## Sheet: TableS7
Table S7. The QuIBL analysis results at the tribe level of Caryophyllales based on SCG.
C1, C2: The time (in coalescent units) since two sister S. oleraceaecies became isolated from the third S. oleraceaecies for a triplet topology under the ILS-only and the ILS+introgression distribution model, reS. oleraceaectively;
mixprop1, mixprop2: The inferred mixing proroptions for the the ILS-only and ILS+introgression distribution model, reS. oleraceaectively;
lambda2Dist, lambda1Dist: The scaling factor to convert the input branch length unit into coalescent units for the ILS+introgression and the ILS-only distribution model, reS. oleraceaectively;
BIC1Dist, BIC2Dist: The Bayesian Information Criterion scores for the ILS-only and ILS+introgression model, reS. oleraceaectively;
Count: The total number of trees supporting a triplet topology;
BICdiff: difference in BIC value between the models. dBIC < -10 implies that the ILS+introgression model is a better fit for the data.
totalIntroProp: Proportion of trees arising via introgression;
Triplet	Outgroup	C1	C2	Mixprop1	Mixprop2	Lambda2Dist	Lambda1Dist	BIC2Dist	BIC1Dist	Count	BICdiff	TotalIntroProp	Pair	Type
Bougainvillea_P. amilis_D. caryophyllus	P. amilis	0	2.07656	0.60368	0.39632	0.0264221	0.0434825	-528.592	-541.81	128	13.2175	0.115293	Bougainvillea_D. caryophyllus	ILS
Bougainvillea_P. amilis_D. caryophyllus	D. caryophyllus	0	3.54757	0.910606	0.0893941	0.0397631	0.0542688	-712.827	-733.467	193	20.6399	0.0392115	Bougainvillea_P. amilis	ILS
Bougainvillea_P. amilis_G. paniculata	P. amilis	0	2.07656	0.60368	0.39632	0.0264221	0.0434825	-528.592	-541.81	128	13.2175	0.115293	Bougainvillea_P. amilis	ILS
Bougainvillea_P. amilis_G. paniculata	G. paniculata	0	3.54003	0.887588	0.112412	0.0398478	0.0551223	-705.092	-727.443	193	22.3507	0.0493079	Bougainvillea_P. amilis	ILS
Bougainvillea_P. amilis_A. cruentus	P. amilis	0	1.50734	0.754289	0.245711	0.0402113	0.0528348	-485.69	-499.684	130	13.9942	0.0725963	Bougainvillea_A. cruentus	ILS
Bougainvillea_D. caryophyllus_H. ammodendron	D. caryophyllus	0	1.60578	0.828478	0.171522	0.042	0.0536717	-254.277	-265.233	70	10.9567	0.0272876	Bougainvillea_H. ammodendron	ILS
Bougainvillea_D. caryophyllus_B. vulgaris	D. caryophyllus	0	2.74169	0.91874	0.08126	0.0423502	0.0562117	-242.359	-255.017	69	12.6583	0.012743	Bougainvillea_B. vulgaris	ILS
Bougainvillea_D. caryophyllus_S. glauca	D. caryophyllus	0	1.49029	0.842622	0.157378	0.0452545	0.0558639	-256.552	-267.14	72	10.5876	0.0257527	Bougainvillea_S. glauca	ILS
Bougainvillea_D. caryophyllus_S. glauca	S. glauca	0	2.07759	0.770318	0.229682	0.0261603	0.0378782	-319.192	-332.156	74	12.9647	0.0386283	Bougainvillea_D. caryophyllus	ILS
Bougainvillea_D. caryophyllus_S. oleracea	D. caryophyllus	0	2.62698	0.927612	0.0723883	0.0441993	0.0570035	-248.115	-260.516	71	12.4015	0.0116808	Bougainvillea_S. oleracea	ILS
Bougainvillea_D. caryophyllus_S. oleracea	S. oleracea	0	1.88562	0.684016	0.315984	0.0246921	0.0369049	-333.349	-345.18	76	11.831	0.0545791	Bougainvillea_D. caryophyllus	ILS
Bougainvillea_G. paniculata_H. ammodendron	G. paniculata	0	2.74107	0.919359	0.080641	0.0423597	0.0560252	-246.5	-259.225	70	12.7251	0.0128292	Bougainvillea_H. ammodendron	ILS
Bougainvillea_G. paniculata_S. glauca	S. glauca	0	2.07759	0.770318	0.229682	0.0261603	0.0378782	-319.192	-332.156	74	12.9647	0.0386283	D. caryophyllus	ILS
Bougainvillea_G. paniculata_S. oleracea	S. oleracea	0	1.88562	0.684016	0.315984	0.0246921	0.0369049	-333.349	-345.18	76	11.831	0.0545791	Bougainvillea_G. paniculata	ILS
P. amilis_D. caryophyllus_H. ammodendron	P. amilis	0	2.05319	0.544732	0.455268	0.0339663	0.0572656	-1025.7	-1036	280	10.2981	0.289716	D. caryophyllus_H. ammodendron	ILS
P. amilis_D. caryophyllus_H. ammodendron	D. caryophyllus	0	2.91073	0.724806	0.275194	0.0307325	0.0514998	-297.474	-310.206	80	12.7328	0.0500353	P. amilis_H. ammodendron	ILS
P. amilis_D. caryophyllus_B. vulgaris	P. amilis	0	2.19408	0.54273	0.45727	0.0325523	0.0565231	-1036.99	-1047.05	281	10.0572	0.29203	D. caryophyllus_B. vulgaris	ILS
P. amilis_D. caryophyllus_S. glauca	P. amilis	0	2.00771	0.544768	0.455232	0.0346603	0.0578413	-1016.27	-1026.7	279	10.4245	0.288659	D. caryophyllus_S. glauca	ILS
P. amilis_D. caryophyllus_S. glauca	D. caryophyllus	0	2.95307	0.6864	0.3136	0.0302177	0.0527931	-306.006	-317.849	83	11.8438	0.0591564	P. amilis_S. glauca	ILS
P. amilis_D. caryophyllus_A. cruentus	D. caryophyllus	0	2.77083	0.620109	0.379891	0.0293473	0.0537179	-289.164	-299.624	79	10.4596	0.0682077	P. amilis_A. cruentus	ILS
P. amilis_G. paniculata_H. ammodendron	P. amilis	0	2.05319	0.544732	0.455268	0.0339663	0.0572656	-1025.7	-1036	280	10.2981	0.289716	G. paniculata_H. ammodendron	ILS
P. amilis_G. paniculata_B. vulgaris	P. amilis	0	2.19408	0.54273	0.45727	0.0325523	0.0565231	-1036.99	-1047.05	281	10.0572	0.29203	G. paniculata_B. vulgaris	ILS
P. amilis_G. paniculata_S. glauca	P. amilis	0	2.00771	0.544768	0.455232	0.0346603	0.0578413	-1016.27	-1026.7	279	10.4245	0.288659	G. paniculata_S. glauca	ILS
P. amilis_G. paniculata_S. glauca	G. paniculata	0	2.67426	0.719119	0.280881	0.03345	0.0547779	-298.252	-311.723	83	13.471	0.0529844	P. amilis_S. glauca	ILS
P. amilis_G. paniculata_A. cruentus	G. paniculata	0	2.69445	0.693814	0.306186	0.0330048	0.0558033	-280.527	-293.606	79	13.0796	0.0549744	P. amilis_A. cruentus	ILS
P. amilis_G. paniculata_S. oleracea	G. paniculata	0	2.8689	0.67111	0.32889	0.0311042	0.0549876	-291.704	-303.511	81	11.8069	0.0605457	P. amilis_S. oleracea	ILS
H. ammodendron_A. cruentus_S. oleracea	H. ammodendron	0	1.19762	0.742618	0.257382	0.0255486	0.0316929	-674.68	-686.42	141	11.7408	0.0824791	A. cruentus_S. oleracea	ILS
B. vulgaris_S. glauca_A. cruentus	S. glauca	0	2.06994	0.614176	0.385824	0.0146673	0.0236708	-896.867	-911.216	167	14.3491	0.146438	B. vulgaris_A. cruentus	ILS
B. vulgaris_A. cruentus_S. oleracea	A. cruentus	0	2.48216	0.823619	0.176381	0.0221781	0.0313646	-1015.72	-1043.48	213	27.7656	0.0853843	B. vulgaris_S. oleracea	ILS
Bougainvillea_P. amilis_H. ammodendron	H. ammodendron	0	0.413004	0.152792	0.847208	0.0435957	0.0520508	-770.122	-749.574	193	-20.5482	0.371616	Bougainvillea_P. amilis	ILS and introgression
Bougainvillea_P. amilis_B. vulgaris	B. vulgaris	0	0.458785	0.200982	0.799018	0.042955	0.0517038	-776.838	-759.995	195	-16.8437	0.35411	Bougainvillea_P. amilis	ILS and introgression
Bougainvillea_P. amilis_S. glauca	S. glauca	0	0.433077	0.154931	0.845069	0.041812	0.0502991	-788.252	-766.762	194	-21.4899	0.372599	Bougainvillea_P. amilis	ILS and introgression
Bougainvillea_P. amilis_A. cruentus	A. cruentus	0	0.445435	0.169097	0.830903	0.0440347	0.0530855	-752.66	-734.243	191	-18.4168	0.360687	Bougainvillea_P. amilis	ILS and introgression
Bougainvillea_P. amilis_S. oleracea	S. oleracea	0	0.426771	0.191486	0.808514	0.0429459	0.0509257	-780.402	-761.959	194	-18.4432	0.356481	Bougainvillea_P. amilis	ILS and introgression
Bougainvillea_D. caryophyllus_G. paniculata	Bougainvillea	0	1.39148	0.0112582	0.988742	0.121449	0.22341	-665.909	-431.816	439	-234.093	0.986495	D. caryophyllus_G. paniculata	ILS and introgression
Bougainvillea_D. caryophyllus_H. ammodendron	Bougainvillea	0	0.891611	0.137906	0.862094	0.0350708	0.0504285	-1229.83	-1166.76	295	-63.0651	0.577995	D. caryophyllus_H. ammodendron	ILS and introgression
Bougainvillea_D. caryophyllus_B. vulgaris	Bougainvillea	0	0.903208	0.101817	0.898183	0.0343005	0.0501824	-1233.87	-1161.69	293	-72.1866	0.598108	D. caryophyllus_B. vulgaris	ILS and introgression
Bougainvillea_D. caryophyllus_S. glauca	Bougainvillea	0	1.11968	0.17901	0.82099	0.0332319	0.0508639	-1206.58	-1157.73	294	-48.8425	0.54857	D. caryophyllus_S. glauca	ILS and introgression
Bougainvillea_D. caryophyllus_A. cruentus	Bougainvillea	0	0.53834	0.0767249	0.923275	0.0399823	0.0507252	-1233.4	-1155.38	293	-78.0149	0.614817	D. caryophyllus_A. cruentus	ILS and introgression
Bougainvillea_D. caryophyllus_S. oleracea	Bougainvillea	0	0.938428	0.110209	0.889791	0.0339733	0.0500005	-1233.75	-1163.81	293	-69.9358	0.59252	D. caryophyllus_S. oleracea	ILS and introgression
Bougainvillea_G. paniculata_H. ammodendron	Bougainvillea	0	0.891611	0.137906	0.862094	0.0350708	0.0504285	-1229.83	-1166.76	295	-63.0651	0.577995	G. paniculata_H. ammodendron	ILS and introgression
Bougainvillea_G. paniculata_B. vulgaris	Bougainvillea	0	0.903208	0.101817	0.898183	0.0343005	0.0501824	-1233.87	-1161.69	293	-72.1866	0.598108	G. paniculata_B. vulgaris	ILS and introgression
Bougainvillea_G. paniculata_S. glauca	Bougainvillea	0	1.11968	0.17901	0.82099	0.0332319	0.0508639	-1206.58	-1157.73	294	-48.8425	0.54857	G. paniculata_S. glauca	ILS and introgression
Bougainvillea_G. paniculata_A. cruentus	Bougainvillea	0	0.53834	0.0767249	0.923275	0.0399823	0.0507252	-1233.4	-1155.38	293	-78.0149	0.614817	G. paniculata_A. cruentus	ILS and introgression
Bougainvillea_G. paniculata_S. oleracea	Bougainvillea	0	0.938428	0.110209	0.889791	0.0339733	0.0500005	-1233.75	-1163.81	293	-69.9358	0.59252	G. paniculata_S. oleracea	ILS and introgression
Bougainvillea_H. ammodendron_B. vulgaris	Bougainvillea	0	1.22917	0.0165671	0.983433	0.061038	0.105507	-1233.19	-1040.61	419	-192.578	0.936496	H. ammodendron_B. vulgaris	ILS and introgression
Bougainvillea_H. ammodendron_S. glauca	Bougainvillea	0	1.21978	0.0114734	0.988527	0.080304	0.138394	-1046.02	-840.572	433	-205.443	0.9728	H. ammodendron_S. glauca	ILS and introgression
Bougainvillea_H. ammodendron_A. cruentus	Bougainvillea	0	1.11136	0.0178845	0.982115	0.061196	0.100646	-1240.55	-1067.18	414	-173.363	0.924081	H. ammodendron_A. cruentus	ILS and introgression
Bougainvillea_H. ammodendron_S. oleracea	Bougainvillea	0	1.11574	0.0301607	0.969839	0.0658727	0.108168	-1194.46	-1027.07	422	-167.394	0.930164	H. ammodendron_S. oleracea	ILS and introgression
Bougainvillea_B. vulgaris_S. glauca	Bougainvillea	0	1.24725	0.0277812	0.972219	0.0610085	0.105924	-1225.43	-1039.79	420	-185.646	0.928027	B. vulgaris_S. glauca	ILS and introgression
Bougainvillea_B. vulgaris_A. cruentus	Bougainvillea	0	1.1636	0.0277318	0.972268	0.062832	0.10497	-1203.89	-1037.37	416	-166.524	0.919235	B. vulgaris_A. cruentus	ILS and introgression
Bougainvillea_B. vulgaris_S. oleracea	Bougainvillea	0	1.09246	0.00134625	0.998654	0.0678789	0.11203	-1204.4	-997.46	422	-206.945	0.9578	B. vulgaris_S. oleracea	ILS and introgression
Bougainvillea_S. glauca_A. cruentus	Bougainvillea	0	1.0989	0.0207453	0.979255	0.0618897	0.101252	-1232.2	-1062.21	414	-169.988	0.92139	S. glauca_A. cruentus	ILS and introgression
Bougainvillea_S. glauca_S. oleracea	Bougainvillea	0	1.18139	0.0276105	0.972389	0.063483	0.107002	-1213.47	-1038.68	423	-174.782	0.93482	S. glauca_S. oleracea	ILS and introgression
Bougainvillea_A. cruentus_S. oleracea	Bougainvillea	0	1.22545	0.0412145	0.958785	0.061201	0.103896	-1208.85	-1050.97	418	-157.884	0.910846	A. cruentus_S. oleracea	ILS and introgression
P. amilis_D. caryophyllus_G. paniculata	P. amilis	0	1.22563	0.00364033	0.99636	0.130332	0.225391	-644.219	-423.087	438	-221.132	0.991831	D. caryophyllus_G. paniculata	ILS and introgression
P. amilis_D. caryophyllus_A. cruentus	P. amilis	0	0.918539	0.236372	0.763628	0.0409653	0.0574673	-1066.06	-1034.03	280	-32.0317	0.485945	D. caryophyllus_A. cruentus	ILS and introgression
P. amilis_D. caryophyllus_S. oleracea	P. amilis	0	0.638301	0.122409	0.877591	0.0428868	0.0565671	-1101.56	-1042.87	280	-58.6951	0.558467	D. caryophyllus_S. oleracea	ILS and introgression
P. amilis_G. paniculata_A. cruentus	P. amilis	0	0.918539	0.236372	0.763628	0.0409653	0.0574673	-1066.06	-1034.03	280	-32.0317	0.485945	G. paniculata_A. cruentus	ILS and introgression
P. amilis_G. paniculata_S. oleracea	P. amilis	0	0.638301	0.122409	0.877591	0.0428868	0.0565671	-1101.56	-1042.87	280	-58.6951	0.558467	G. paniculata_S. oleracea	ILS and introgression
P. amilis_H. ammodendron_B. vulgaris	P. amilis	0	1.14673	0.0913541	0.908646	0.0663562	0.108252	-1154.86	-1011.75	416	-143.117	0.859083	H. ammodendron_B. vulgaris	ILS and introgression
P. amilis_H. ammodendron_S. glauca	P. amilis	0	1.86961	0.160906	0.839094	0.0718254	0.14029	-954.154	-828.791	433	-125.363	0.825745	H. ammodendron_S. glauca	ILS and introgression
P. amilis_H. ammodendron_A. cruentus	P. amilis	0	1.06122	0.0622519	0.937748	0.0653866	0.103534	-1170.98	-1036.16	411	-134.822	0.875942	H. ammodendron_A. cruentus	ILS and introgression
P. amilis_H. ammodendron_S. oleracea	P. amilis	0	1.16657	0.0966424	0.903358	0.0681581	0.110985	-1129.62	-998.19	419	-131.429	0.860243	H. ammodendron_S. oleracea	ILS and introgression
P. amilis_B. vulgaris_S. glauca	P. amilis	0	1.62023	0.140024	0.859976	0.05889	0.108674	-1128.75	-1010.95	417	-117.803	0.815023	B. vulgaris_S. glauca	ILS and introgression
P. amilis_B. vulgaris_A. cruentus	P. amilis	0	1.06839	0.103896	0.896104	0.0684314	0.107722	-1134.92	-1010.93	414	-123.992	0.843153	B. vulgaris_A. cruentus	ILS and introgression
P. amilis_B. vulgaris_S. oleracea	P. amilis	0	0.997079	0.029389	0.970611	0.0733253	0.114719	-1130.17	-972.788	420	-157.379	0.926492	B. vulgaris_S. oleracea	ILS and introgression
P. amilis_S. glauca_A. cruentus	P. amilis	0	1.61767	0.175924	0.824076	0.0581433	0.104152	-1122.71	-1031.27	411	-91.4423	0.769762	S. glauca_A. cruentus	ILS and introgression
P. amilis_S. glauca_S. oleracea	P. amilis	0	1.17573	0.0973342	0.902666	0.0673042	0.109841	-1140.23	-1009.29	420	-130.947	0.861636	S. glauca_S. oleracea	ILS and introgression
P. amilis_A. cruentus_S. oleracea	P. amilis	0	1.00007	0.0791354	0.920865	0.069744	0.10745	-1139.24	-1013.02	414	-126.218	0.86645	A. cruentus_S. oleracea	ILS and introgression
D. caryophyllus_G. paniculata_H. ammodendron	H. ammodendron	0	1.22716	0.000835854	0.999164	0.112797	0.196225	-780.545	-545.732	439	-234.813	0.996893	D. caryophyllus_G. paniculata	ILS and introgression
D. caryophyllus_G. paniculata_B. vulgaris	B. vulgaris	0	1.26025	0.000833909	0.999166	0.111523	0.196543	-783.686	-544.311	439	-239.375	0.996895	D. caryophyllus_G. paniculata	ILS and introgression
D. caryophyllus_G. paniculata_S. glauca	S. glauca	0	1.23865	0.000695299	0.999305	0.111902	0.195731	-786.635	-547.946	439	-238.689	0.997034	D. caryophyllus_G. paniculata	ILS and introgression
D. caryophyllus_G. paniculata_A. cruentus	A. cruentus	0	1.29039	0.000836019	0.999164	0.110197	0.196156	-787.576	-546.043	439	-241.533	0.996893	D. caryophyllus_G. paniculata	ILS and introgression
D. caryophyllus_G. paniculata_S. oleracea	S. oleracea	0	1.27294	0.000812791	0.999187	0.110903	0.196427	-786.205	-544.829	439	-241.377	0.996916	D. caryophyllus_G. paniculata	ILS and introgression
D. caryophyllus_H. ammodendron_B. vulgaris	D. caryophyllus	0	0.934052	0.0443766	0.955623	0.0553117	0.0839276	-1296.87	-1167.39	397	-129.479	0.862233	H. ammodendron_B. vulgaris	ILS and introgression
D. caryophyllus_H. ammodendron_S. glauca	D. caryophyllus	0	1.34881	0.0772814	0.922719	0.0663159	0.115771	-1120.12	-974.355	424	-145.762	0.889165	H. ammodendron_S. glauca	ILS and introgression
D. caryophyllus_H. ammodendron_A. cruentus	D. caryophyllus	0	0.921978	0.0468747	0.953125	0.0530071	0.0796659	-1296.34	-1181.25	388	-115.09	0.840483	H. ammodendron_A. cruentus	ILS and introgression
D. caryophyllus_H. ammodendron_S. oleracea	D. caryophyllus	0	0.960023	0.0716234	0.928377	0.0565166	0.0855082	-1303.92	-1184.65	408	-119.27	0.860858	H. ammodendron_S. oleracea	ILS and introgression
D. caryophyllus_B. vulgaris_S. glauca	D. caryophyllus	0	0.952458	0.0783015	0.921699	0.0554008	0.0835904	-1311.04	-1191.31	404	-119.721	0.846287	B. vulgaris_S. glauca	ILS and introgression
D. caryophyllus_B. vulgaris_A. cruentus	D. caryophyllus	0	1.18276	0.121034	0.878966	0.0518892	0.0839143	-1262.4	-1161.61	395	-100.789	0.789072	B. vulgaris_A. cruentus	ILS and introgression
D. caryophyllus_B. vulgaris_S. oleracea	D. caryophyllus	0	0.955912	0.0614145	0.938586	0.0588136	0.0893162	-1279.44	-1154.75	410	-124.684	0.874591	B. vulgaris_S. oleracea	ILS and introgression
D. caryophyllus_S. glauca_A. cruentus	D. caryophyllus	0	0.903433	0.0425469	0.957453	0.0539567	0.0805872	-1290.56	-1175.36	389	-115.201	0.846476	S. glauca_A. cruentus	ILS and introgression
D. caryophyllus_S. glauca_S. oleracea	D. caryophyllus	0	1.0779	0.107324	0.892676	0.0540725	0.0844314	-1316.36	-1203.81	411	-112.546	0.83384	S. glauca_S. oleracea	ILS and introgression
D. caryophyllus_A. cruentus_S. oleracea	D. caryophyllus	0	0.841052	0.0748593	0.925141	0.0579649	0.0836813	-1265.64	-1163.81	395	-101.833	0.830524	A. cruentus_S. oleracea	ILS and introgression
G. paniculata_H. ammodendron_B. vulgaris	G. paniculata	0	0.923089	0.044476	0.955524	0.0558131	0.0843426	-1291.08	-1163.47	397	-127.611	0.862143	H. ammodendron_B. vulgaris	ILS and introgression
G. paniculata_H. ammodendron_S. glauca	G. paniculata	0	1.33185	0.0773807	0.922619	0.0669591	0.11616	-1115.59	-971.514	424	-144.08	0.88907	H. ammodendron_S. glauca	ILS and introgression
G. paniculata_H. ammodendron_A. cruentus	G. paniculata	0	0.910023	0.0481462	0.951854	0.0535858	0.0800905	-1290.26	-1177.13	388	-113.131	0.839362	H. ammodendron_A. cruentus	ILS and introgression
G. paniculata_H. ammodendron_S. oleracea	G. paniculata	0	0.950597	0.0709774	0.929023	0.0570531	0.085912	-1298.27	-1180.81	408	-117.468	0.861457	H. ammodendron_S. oleracea	ILS and introgression
G. paniculata_B. vulgaris_S. glauca	G. paniculata	0	0.945772	0.0764695	0.92353	0.0556666	0.0839982	-1305.34	-1187.38	404	-117.962	0.847969	B. vulgaris_S. glauca	ILS and introgression
G. paniculata_B. vulgaris_A. cruentus	G. paniculata	0	1.14416	0.122665	0.877335	0.0529698	0.0843313	-1257.36	-1157.69	395	-99.6681	0.787607	B. vulgaris_A. cruentus	ILS and introgression
G. paniculata_B. vulgaris_S. oleracea	G. paniculata	0	0.929258	0.0611255	0.938874	0.0597307	0.089718	-1274.54	-1151.07	410	-123.471	0.87486	B. vulgaris_S. oleracea	ILS and introgression
G. paniculata_S. glauca_A. cruentus	G. paniculata	0	0.894877	0.0443145	0.955686	0.0544722	0.0810107	-1284.48	-1171.29	389	-113.19	0.844913	S. glauca_A. cruentus	ILS and introgression
G. paniculata_S. glauca_S. oleracea	G. paniculata	0	1.05472	0.107183	0.892817	0.0550377	0.0848322	-1310.85	-1199.92	411	-110.931	0.833972	S. glauca_S. oleracea	ILS and introgression
G. paniculata_A. cruentus_S. oleracea	G. paniculata	0	0.835726	0.0749764	0.925024	0.0583281	0.0840983	-1260.03	-1159.88	395	-100.147	0.830419	A. cruentus_S. oleracea	ILS and introgression
H. ammodendron_B. vulgaris_S. glauca	B. vulgaris	0	1.09931	0.0786351	0.921365	0.0296969	0.0474316	-1570.35	-1464.92	359	-105.43	0.75175	H. ammodendron_S. glauca	ILS and introgression
H. ammodendron_B. vulgaris_A. cruentus	H. ammodendron	0	0.537022	0.206558	0.793442	0.0213859	0.0265007	-903.344	-889.263	170	-14.0808	0.306557	B. vulgaris_A. cruentus	ILS and introgression
H. ammodendron_B. vulgaris_S. oleracea	S. oleracea	0	1.00685	0.13692	0.86308	0.0151134	0.0228269	-525.898	-512.513	93	-13.3855	0.182424	H. ammodendron_B. vulgaris	ILS and introgression
H. ammodendron_S. glauca_A. cruentus	A. cruentus	0	1.09076	0.0787464	0.921254	0.0327753	0.0519192	-1574.78	-1466.54	376	-108.247	0.787253	H. ammodendron_S. glauca	ILS and introgression
H. ammodendron_S. glauca_S. oleracea	S. oleracea	0	1.12902	0.0807337	0.919266	0.0286507	0.0463199	-1532.23	-1428.1	346	-104.126	0.722878	H. ammodendron_S. glauca	ILS and introgression
H. ammodendron_A. cruentus_S. oleracea	A. cruentus	0	0.546905	0.0979579	0.902042	0.0248319	0.0316911	-1036.08	-999.882	205	-36.1937	0.42027	H. ammodendron_S. oleracea	ILS and introgression
B. vulgaris_S. glauca_A. cruentus	A. cruentus	0	1.04602	0.297484	0.702516	0.0191146	0.0276748	-927.734	-915.874	178	-11.8607	0.2842	B. vulgaris_S. glauca	ILS and introgression
B. vulgaris_S. glauca_S. oleracea	S. glauca	0	0.870497	0.11276	0.88724	0.017361	0.0250952	-1135.21	-1095.56	205	-39.6486	0.413373	B. vulgaris_S. oleracea	ILS and introgression
B. vulgaris_S. glauca_S. oleracea	S. oleracea	0	1.05823	0.0949051	0.905095	0.0143796	0.0223317	-568.293	-550.151	99	-18.1419	0.203646	B. vulgaris_S. glauca	ILS and introgression
B. vulgaris_A. cruentus_S. oleracea	S. oleracea	0	0.904919	0.19307	0.80693	0.0163459	0.0235076	-657.598	-644.331	118	-13.2672	0.216404	B. vulgaris_A. cruentus	ILS and introgression
S. glauca_A. cruentus_S. oleracea	A. cruentus	0	0.647902	0.0507631	0.949237	0.0223122	0.0300699	-1041.95	-996.394	200	-45.5573	0.431471	S. glauca_S. oleracea	ILS and introgression

## Sheet: TableS8
Table S8. Genes take part in betalins biosynthesis pathway duplicated from the whole genome multiple events.
	Beta vulgaris	Spinacia oleracea	Bougainvillea × buttiana 'Mrs. Butt'			Suaeda glauca	Haloxylon ammodendron	Amaranthus cruentus		Portulaca amilis		Gypsophila paniculate		Dianthus caryophyllus
Whole genome multiplication events	γ	γ	γ	WGT	WGD	γ	γ	γ	WGD	γ	WGD	γ	WGT	γ	WGT
CYP76AD	-	-	1	2	24	-	-	2	-	-	5	-	4	-	1
DODA	-	-	-	6	6	-	-	-	-	-	2	-	-	-	-
cDOPA5GT	-	-	-	7	6	-	-	-	-	-	-	-	-	-	-
Betanidin 5GT/6GT	1	-	-	4	10	-	-	-	-	-	3	-	2	-	4
Several genes cannot be confirmed through the data.

## Sheet: TableS9
Table S9. Genes take part in anthocyanins biosynthesis pathway duplicated from the whole genome multiple events.
	Beta vulgaris	Spinacia oleracea	B. hybrid ‘Mrs. Butt’			Suaeda glauca	Haloxylon ammodendron	Amaranthus cruentus		Portulaca amilis		Gypsophila paniculate		Dianthus caryophyllus
Whole genome multiplication events	γ	γ	γ	WGT	recent WGD	γ	γ	γ	WGD	γ	WGD	γ	WGT	γ	WGT
ANS	-	-	-	-	4	-	-	-	-	-	-	-	-	-	-
CHS	-	-	-	1	21	-	-	-	2	-	-	-	2	-	1
DFR	-	-	-	-	2	-	-	-	-	-	-	-	-	-	2
F3H	-	-	3	1	10	-	-	-	-	-	-	-	2	-	-
FLS	-	-	1	3	4	-	-	-	-	-	-	-	-	-	-
UFGT	-	-	-	2	4	-	-	-	-		1	-	-	-	-
4CL	-	-	-	2	5	-	-	-	2	-	2	-	2	-	2
CHI	-	-		1	2	-	-	-	-	-	-	-	-	-	-
PAL	-	-	-	-	4	2	2	-	-	-	-	-	-	-	-
C4H	-	-	-	-	4	-	-	-	-	-	-	-	-	-	2
PS: Several genes cannot be confirmed through the data.

## Sheet: TableS10
Table S10. The FPKM of the genes in betalins biosynthesis pathway in different Bougainvillea cultivars.
gene_id	BXGZ FPKM	HQ FPKM	ABC FPKM	JX FPKM	ZQ FPKM	BTFR FPKM	AGS FPKM	Gene names
Bou_95362	0	0	8.78333	6.15333	0	0	11.7433	CYP76AD
Bou_58145	96.75	144.703	21.8033	39.3433	109.62	50.87	33.1667	CYP76AD
Bou_91812	0.143333	16.47	0	0.0233333	0.156667	0	0.103333	CYP76AD
Bou_120398	0.0233333	29.8333	0.623333	0.09	0.933333	0.35	0.0333333	CYP76AD
Bou_23940	0.07	104.443	1.69667	0	3.41667	0.263333	0	CYP76AD
Bou_17835	0	30.5967	6.78667	0	1.5	3.92333	0	CYP76AD
Bou_82176	0	15.65	21.11	0	19.1233	17.3767	0	CYP76AD
Bou_116358	6.67333	1.47	3.38333	1.91	0.2	0.373333	2.41	CYP76AD
Bou_57979	1.66333	39.5267	2.57667	1.34333	2.92	0.993333	1.82	CYP76AD
Bou_115050	21.4367	47.19	12.4033	11.1667	12.6633	4.41667	14.3167	CYP76AD
Bou_42983	1.1	17.3933	6.39	1.24	3.23667	2.89667	1.23667	CYP76AD
Bou_88252	13.9967	107.897	10.7733	11.0233	15.3433	5.42667	9.99	CYP76AD
Bou_22743	226.767	200.567	0.59	159.79	198.897	13.93	184.683	CYP76AD
Bou_38767	0.0233333	2.80333	1.98333	0	3.31667	6.94	0	CYP76AD
Bou_146404	0.646667	13.9767	6.6	0.226667	6.89	6.61667	0.216667	CYP76AD
Bou_89477	0.676667	61.7367	114.937	0.0233333	158.567	109.407	0.0466667	CYP76AD
Bou_64095	0.03	54.3	73.3833	0	74.2467	57.7433	0	CYP76AD
Bou_145532	0.25	0.94	4.11667	0.24	3.01667	2.24667	0.476667	CYP76AD
Bou_128405	0.296667	5.01	10.8067	0.666667	8.48667	10.5267	1.30667	CYP76AD
Bou_87881	0	0	0	2.21	0	0	0.446667	CYP76AD
Bou_17083	1.54333	2.05	0.38	2.04333	0.486667	0.693333	1.25667	CYP76AD
Bou_126181	3.46	0.07	0	1.71667	0	0.0866667	2.60333	CYP76AD
Bou_4003	13.5933	41.4133	47.1967	24.4933	23.01	22	40.53	CYP76AD
Bou_128400	21.9333	1.74667	126.527	1.12	0.976667	95.0367	1.56	CYP76AD
Bou_111624	65.5133	16.2967	15.6267	17.12	9.26333	5.06333	15.3067	CYP76AD
Bou_5198	44.7267	171.23	49.7833	36.14	90.48	55.17	22.6333	CYP76AD
Bou_150461	28.8733	0.976667	5.29667	12.5133	3.3	3.03333	21.96	CYP76AD
Bou_20021	8.30667	0.213333	0.123333	9.82333	0.183333	0.0466667	18.1833	CYP76AD
Bou_67032	0	2.87667	9.84333	0	4.3	3.63	0	CYP76AD
Bou_88369	0.84	5.60667	5.56	0.873333	9.71	2.87333	1.05	CYP76AD
Bou_65750	26.9733	18.62	11.0533	42.8733	24.3567	16.1533	35.0333	CYP76AD
Bou_67589	0.446667	1.71	1.51333	0.86	0.963333	1.10333	0.36	CYP76AD
Bou_54360	0.623333	0	0.613333	1.48333	0.0633333	0.246667	1.86333	CYP76AD
Bou_45163	9.52333	10.2833	0.263333	10.6267	17.9433	0.16	6.81333	CYP76AD
Bou_99335	0	1295.48	10.51	0.176667	277.65	22.8933	0.05	DODA
Bou_130730	0.526667	20.1533	10.6	2.64	19.5067	6.17	1.25	DODA
Bou_70280	0	52.4133	66.33	0	58.22	49.2567	0	DODA
Bou_125407	0	1.51667	1.37333	0	0.58	0.643333	0	DODA
Bou_74018	20.9667	15.49	18.8333	32.1933	14.0333	21.7567	25.9367	DODA
Bou_96169	2.16	2.06333	0.743333	2.03667	1.63	0.68	1.74333	DODA
Bou_55007	17.5867	24.8533	17.4233	16.0967	18.8333	18.2967	16.7067	DODA
Bou_136866	2.34	37.79	46.77	4.16333	23.39	35.36	6.75	DODA
Bou_30563	522.65	92.2767	104.783	425.607	36.3433	412.117	426.25	DODA
Bou_118402	0.473333	9.76	4.43667	0.893333	5.06333	4.47333	1.13	DODA
Bou_53663	27.1967	4.57	15.9033	22.3267	22.83	15.53	15.6167	cDOPA5GT
Bou_8176	2.72	1.51333	5.79667	1.58667	6.05333	3.76	1.88	cDOPA5GT
Bou_28425	0.0766667	0.26	0.156667	7.85667	0.0466667	0.0666667	4.60333	cDOPA5GT
Bou_123004	0.0233333	142.943	55.42	2.72	243.43	59.95	1.19667	cDOPA5GT
Bou_19150	21.0467	3.84667	7.9	14.5767	19.64	4.46667	17.9833	cDOPA5GT
Bou_15783	18.61	3.48	13.57	43.1833	10.28	8.31667	40.9733	cDOPA5GT
Bou_115004	9.19333	0.816667	16.79	7.29667	2.01333	10.8167	5.55667	cDOPA5GT
Bou_59977	0.29	1.67	2.08	0	0.343333	3.61	0.07	cDOPA5GT
Bou_106631	14.6667	3.55333	5.38667	2.43333	0.896667	5.2	5.14667	cDOPA5GT
Bou_133129	150.983	67.7067	59.71	48.8767	62.14	64.7167	68.1667	cDOPA5GT
Bou_46837	1.11333	46.3233	72.91	8.32	59.92	75.2067	7.35333	Betanidin 5GT/6GT
Bou_27048	3.05667	15.0967	53.12	0.426667	38.8933	47.7133	0.953333	Betanidin 5GT/6GT
Bou_84733	0	3.40667	18.8633	0	3.77333	9.72667	0	Betanidin 5GT/6GT
Bou_144802	0	2.49667	2.99667	0	3.14	1.52333	0.0233333	Betanidin 5GT/6GT
Bou_126798	0.793333	18.8833	6.21	1.68667	12.59	11.9333	2.07667	Betanidin 5GT/6GT
Bou_110411	1.18	4.38333	1.62667	3.66667	0.953333	4.58	2.21333	Betanidin 5GT/6GT
Bou_77641	0.466667	2.86667	0.863333	0.66	0.61	0.496667	1.08	Betanidin 5GT/6GT
Bou_82479	0.0466667	19.5767	6.09667	0.0233333	10.6867	6.58333	0.12	Betanidin 5GT/6GT
Bou_75736	0.143333	53.1467	77.9867	0.696667	131.76	152.423	0.28	Betanidin 5GT/6GT
Bou_137336	0.353333	0	2.52	0.116667	0.0433333	0.96	0.14	Betanidin 5GT/6GT
Bou_105756	0.283333	7.81333	1.03333	3.62333	4.78667	0.273333	5.19	Betanidin 5GT/6GT
Bou_100471	2.44667	6.83667	1.04667	10.1933	10.94	4.57333	12.1533	Betanidin 5GT/6GT
Bou_60181	0.463333	0.383333	3.06333	0.983333	0.9	2.61667	1.27	Betanidin 5GT/6GT
Bou_52280	18.0067	12.5833	48.8267	94.09	71.5967	60.47	152.44	Betanidin 5GT/6GT
Bou_81430	3.81333	12.4367	30.7967	23.42	24.6233	23.3733	21.63	Betanidin 5GT/6GT

[truncated: 4 more sheets: TableS11, TableS12, TableS13, TableS14]
